# Supplementary material for: Potential Ancestral Conoidean Toxins in the Venom Cocktail of the Carnivorous Snail Raphitoma purpurea (Montagu, 1803) (Neogastropoda: Raphitomidae)
Source: Toxins (Basel). 2024 Aug 9;16(8):348. doi: 10.3390/toxins16080348 (PMC11359391; doi:10.3390/toxins16080348)
Supplement: Supplementary file 1 [file toxins-16-00348-s001.zip]

Archive with 4 entries (4 files):
- Suppl_1_Detox_output.xlsx
- Suppl_2_Table_PVC.xlsx
- Suppl_3_Table_PRF.xlsx
- Suppl_4_Conkunitzins_and_PRF_alignment.pdf
