# Supplementary material for: Potential Ancestral Conoidean Toxins in the Venom Cocktail of the Carnivorous Snail Raphitoma purpurea (Montagu, 1803) (Neogastropoda: Raphitomidae)
Source: Toxins (Basel). 2024 Aug 9;16(8):348. doi: 10.3390/toxins16080348 (PMC11359391; doi:10.3390/toxins16080348)
Supplement: Supplementary file 1 [file toxins-16-00348-s001.zip › Suppl_3_Table_PRF.xlsx]

## Sheet: Tabelle1
Supplementary material 3.1. List of putative raphitoxin families in Raphitoma purpurea. Sequence ID; sum of TPM among samples (C: carcass, SG: salivary glands, VD: venom duct, pVD: proximal venom duct, dVD: distal venom duct); signal sequence; number of transcripts; mature peptide length; superfamily attribution (see Material and Methods); cysteine framework; conotoxin class.
ID	TPM_C	TPM_SG	TPM_VD	TPM_pVD	TPM_dVD	Signal	n	len	Superfamily	Framework	Class
PRF-01	888.152	273.232	22063.5	7874.44	10338	MQTSIIL(V/I)VLLM(V/A)A(Y/L/F)GSYA	20	30–120	O1	VI/VII, XIV, XXII	conotoxin, conodipine, unclassified
PRF-02	81.144	47.99	2725.25	2358.38	2764.62	MNGLTCLPSLLLLIT(A/T)VSVLV	5	~130	-	IX, XXXIII	conkunitzin
PRF-03	54.865	22.456	2083.54	1874.62	2193.45	MLYHYPTRHIKKQRCLRIRIVSHLLAGVLL	4	~130	-	IX, XXXIII	conkunitzin
PRF-04	56.268	795.844	569.511	460.941	368.115	MLVRAVALVAGAVLA	23	~30	A	XIV, -	conotoxin, -
PRF-05	20.693	60.168	220.944	146.325	183.321	MTALTLVATLICV(L/F)AVLCSG	4	50–100	-	XXII, XIV	conotoxin, conodipine
PRF-06	196.024	133.785	18372.4	6799.14	8376.59	MKFVTPLVLFCLCCVWMTVEG	7	~75	-	-	conotoxin
PRF-07	73.594	22.495	4770.32	994.201	1370.45	MMIKA(V/G)VVLMVLFL(V/I)MA(A/V)TA	16	~55	O1	VI/VII, VI, XIV, -	conotoxin
PRF-08	15.012	277.009	32884.1	16788.1	19774.8	MMK(W/C)TIGIALTLCLMVSAMS	10	~50	-	VI/VII, XI, XV, XVI	conotoxin
PRF-09	4.533	46.215	31.722	13.41	29.522	MKSLSICIICCYVCVCLP	6	~30	-	-	conoCAP, -
PRF-10	4.991	6.466	1184.87	282.871	367.841	MGQISVVVLVVLCSSAFFWPL(N/S)NA	4	~70	-	VIII, XXII	conotoxin
PRF-11	10.639	3.976	461.898	175.899	213.378	MNIRVTLTIFLVVALATSXVFA	3	~55	M	XIV	conotoxin
PRF-12	11.363	22.482	14.119	6.23	8.114	MFVPC(C/L)IVLWTVLEDVGSCHG	4	~25	-	I	conotoxin, unclassified
PRF-13	3.459	169.991	34.111	24.033	25.656	MRLVVPVLALWSYCTNVKM	3	~20	-	I, -	conotoxin, contryphan
PRF-14	0.019	5.052	300.406	140.177	135.003	MNQISKCC(M/L)SLCCILVSVS(V/E)MFEC(V/I)CG	4	20–100	A	XIV, XXII, -	conotoxin, unclassified
PRF-15	0.022	28.163	10.466	7.53	8.101	MKTLMTSVLICAILYVVCFS	3	110–180	O1	-	conotoxin, conodipine
PRF-16	100.167	27.928	0.927	1.909	52.298	MKM(I/M)TLVCLFLPALLATVQ(G/A)	5	~115	O1	XXII	conotoxin
PRF-17	0.056	2.348	1.714	13.269	11.779	M(Y/C)LLLYSLTMCGGACEA	4	25–60	A	-	-
PRF-18	0.032	415.03	3.658	0.634	10.258	MMLLLVGLWAIIIHFSCVIS	6	350–550	-	-	conatokin
PRF-19	38.913	20.296	3086.28	1187.37	1469.06	MMKFCGVMLAVLVVLLP(C/T)(V/A)(V/D)L	6	~70	O1	XIII, -	conotoxin
PRF-20	26.587	11.844	1053.58	766.537	956.366	MRLHGVMLVVLAVCFPLVILG	8	275–510	O1	VIII, XXXIII, -	conotoxin, conodipine, unclassified

## Sheet: Sheet1
Supplementary material 3.2. List of peptides included in Raphitoma purpurea PRF. Sequence ID; maximum TPM among samples (C: carcass, SG: salivary glands, VD: venom duct, pVD: proximal venom duct, dVD: distal venom duct); additional information (x: differentially expressed in VD or SG; !: expression in carcasses within 10 folds of envenomation organs); mature peptide length; DeTox rating (S: signa…
ID	TPM_C	TPM_SG	TPM_VD	TPM_pVD	TPM_dVD	Mature_len	DeTox_rating	Sequence
PRF-01_0	0	0	0	0.219	0.252	51	SC	MQTSIILIVLLMVALGSYAAPFQPTKEGEASVERALDFTIDNNKRECLIQCDPPYVCCSRLCLQPNFICFD
PRF-01_1	0.124	0	0.166	0	0.275	51	SC	MQTSIILIVLLMVALGSYAAPFHPIKEGDASVERALDFTIDNNKRECLIQCDPPYVCCSRLCLQPNFICFG
PRF-01_2	0	0.767	50.198	13.402	18.2	51	SC	MAKMQTSIILIVLLMVALGSYAAPFQPIKEGEASVERALDFTIDNNKRECLIQCDPPYVCCSRLCLQPNFICFG
PRF-01_3	0	0	0.197	0.277	0.585	61	SC	MQTSIILIVLLMVAHGSYAAPFQPIKEGEASVERALDFTIDNNKRECLIQCDPPYVCCSRLCLQPNFICFGKQQKTEPILL
PRF-01_4	204.604	55.909	1.567	6.63	184.137	68	SC	MQTSIILVVLMMVALGSYADPLQPVSGGKISVERVRGLMSVIKGREVEEIRERLASCTSSADCPNDSPCCNETCMTMGSGGCYMRIGR
PRF-01_5	5.928	0.091	0	0.127	0.126	117	SC	MQTSIILVVLLMVAYAVPVQTIEGDNVLGKQTIDSDSTKGDRTVRQSGFGCTPGTCPYCRCIKKKIDSLGCSEWSNPGCPCTNPGCDWDQKCLEGRCRPCNDERCEDSSTCCYFLECINYVCRQHPSLAQGLIR
PRF-01_6	11.993	0.333	0.197	0.133	0.069	117	SC	MQTSIILVVLLMVAYAVPVQTIEGDNVLGKQTIDSDFTKVDRTVRQSGFECTRSICDNCRCRRKGPVSMRCFEWSHPGCPCTNPGCDWDQKCLEGRCRPCNDERCEDSSTCCYFLECINYVCRQHPSLAQGLIR
PRF-01_7	0.204	0.185	12.054	8.081	8.776	71	SC	MQTSIILVVLLMAAYGSHAVSIQTVEGKRVAYRSFADLIQTIKRGGVSGERERSQGWLLGALTKVLNECTRHCPPGQTCNIEGHCVPLELP
PRF-01_8	20.612	15.264	1525.22	737.273	921.594	54	SC	MQTSIILVVLLIVAYGSYADLIQTIKRGGVSGERERSQGWLLGALTKVLNECTRHCPPGQTCNIEGHCVPLELP
PRF-01_9	14.675	20.395	2380.33	398.114	569.179	75	SC	MQTSIILVVLLMAAYGSHAVSIQTVEGKRVAYRSFADLIQTIKRGGVSGESEHVMKKGASPLAALAHCFQVGCTGGRDCDINGVCVSDPDQFARP
PRF-01_10	63.024	51.789	6001.52	3259.48	3831.4	72	SC	MQTSIILIALLMMAFGSYADLIQTIKSGGVSGERERDQGRFALKDIRGMILSVAARRGFQGAPLTPGDCREPGYKCHPITSCSQTHGSCVMG
PRF-01_11	6.692	4.897	338.933	265.086	362.866	71	SC	MQTSIILIVLLMVAFGSHADLTQRIKRGEVFGQRESELRRAIRTSKRERISCHNHVQCERHNLWCEYGKCVVTVTKQKVAIQVPINNWRAR
PRF-01_12	0.307	1.416	0	0	2.5	55	SC	MQTSIVLVVLLLVALGSYAVPRQPIEGGVSGERENDLMSLIKKRTVDKRCTTPQQCPGTLGCCSGKCRDRCSSYR
PRF-01_13	6.348	2.513	335.029	237.995	282.712	29	S	MQTSITLVVLVVVALGSYAVPIQPKEGGIVLGKLIGNSGFKKRGAQVARSGDSCDPGCTCVPYCKFVGTVCRIRYTCPCVRC
PRF-01_14	0	0	0.272	0.432	0.197	77	SC	MQTSIILVILLMAAYRSYAVPIQTVEGKRETFRSFADPIQTIEGGGIFGERQRDLQHANPGFVSCYTNNHCSFDEVCTRGECQVCTNNIFSFSPIYF
PRF-01_15	5.043	6.468	366.542	392.286	439.608	73	SC	MQTSIILVILLMAAYRSYAVPIQTVEGKRETFRSFADPIQTIEGGGIFGERQRDLQHANPGFVSCYTNNHCSFDEVCTRGECQPDFSQQRVSR
PRF-01_16	0	1.626	683.123	3.021	0.601	73	SC	MQTSIILVILLMAAYRSYAVPIQTVEGKRETFRSFADPIQTIEEEGIFGERQRHLTRQNPDFLSCYRDSDCSSGRVCTRDRCLPDFGQQRVSH
PRF-01_17	167.655	44.727	1.793	3.332	116.175	67	SC	MQTSTLLIVLLMVAFGSYASPRQPIKEGGASGERARNLMSAIKGSDVEERATPSTLCDPSCSPPKPHCCHVWGKHKCGTKSECKNFG
PRF-01_18	0.156	0.606	0.091	0	0	61	SC	MGTSTLLIVLLMVAFGSYALPRRPIKEGEASGERARNLRSLIKGRRAESGQSFPAPLCLQTVCWEPARCCPQTGRCSEEPC
PRF-01_19	2.942	0	0	0	0.231	35	S	MQTSLALIVLLMVAFGRYAVALQPIEGGEASGERGRDLWSFIKKRVVERGNCPQPCS
PRF-02_0	0.987	1.672	16.983	20.973	23.045	119	SBCD	MNGLTCLPSLLLLITAVSVLVTPDDLCYLPSDTGPCRASIPRFFYNAKTGRCQRFVYGGCRGNDNRFRTMVECELRCASPQPQFPSSKSNCNLPKQPGFCLASIASYFYNIDTGNCEGFIYGGCNGNANRFGSLSACEDRCYL
PRF-02_1	0.585	1.044	0	0.081	0.057	133	SBCD	MNGLTCLPSLLLLITAVSVLVTPDDLCYLPSDTGPCRASIPRFFYNAKTGRCQRFVYGGCRGNDNRFRTMVECELRCASPQPQFPSSKSNCNLPKQPGFCRAYFPSYFYNTDTGNCEYFVYSGCNGNANRFGGLSACESQCKPLNLKTIFDVHALTS
PRF-02_2	73.747	29.632	1585.6	2132.77	2486.73	123	SBCD	MNGLTCLPFLLLLITTVSVLDTRDAICYLPSDTELCLDSRPRFFYNANAGRCQRFDYGVCGRNDNNFRSMAKCELRCASSQPPNLSRNPNCNLPKQPGFCLASIASYFYNIDTGNCEGFIYGGCNGNANRFGSLSACEDRCYL
PRF-02_3	0.452	1.839	133.267	126.79	155.127	133	SBCD	MNGLTCLPSLLLLITAVSVLVTPDDLCYLPSDTGPCRASIPRFFYNAKTGRCQRFVYGGCRGNDNRFRTMVECELRCASPQPQFPSSKSNCNLPKQPGFCRAYFPSYFYNTDTGNCEYFVYSGCNGNANRFGGLSACESQCKPLNLKTIFDVHALTS
PRF-02_4	0.064	1.136	0.06	0.033	0.012	135	SBCD	MNGLTCLPSLLLLITTVGVLATHKDLCYQPPKTGGCGFSMPMFFYNAKTGRCQRFVYGGCRGNDNRFRTMVECELRCASPQPQFPSSKSNCNLPKQPGFCRAYFPSYFYNTDTGNCEYFIYGGCNGNANRFGGLSACESQCKPLNLKTIFDVHALTS
PRF-02_5	0	0.033	5.144	12.153	14.875	133	SBCD	MNGLTCLPSLLLLITAVSVLVTPDDLCYLPSDTGPCRASIPRFFYNAKTGRCQRFVYGGCRGNDNRFRTMVECELRCASPQPQFPSSKSNCNLPKQPGFCRAYFPSYFYNTDTGNCEYFVYSGCNGNANRFGGLSACESQCKPLNLKTIFDVHALTS
PRF-03_0	1.579	0.24	9.471	21.339	26.571	0	*BD	MLYHYPTRHIKKQRCLRIRIVSHLLAGVLLQPESTVIASAFFGGQGISLLSILQKVFEKKSVFFIADITKSRLQVQKMNGLTCLPSLLLLITAVSVLVTPDDLCYLPSDTGPCRASMPMFFYNAKTGRCQRFVYGGCRGNDNRFRTMVECELRCASPQPQFPSSKSNCNLPKQPGFCLASIASYFYNIDTGNCEGFIYGGCNGNANRFGSLSACEDRCYL
PRF-03_2	0.212	0.102	17.673	5.021	4.775	0	*BD	MLYHYPTRHIKKQRCLRIRIVSHLLAGVLLQPESTVIASAFFGGQGISLLSILQKVFEKKSVFFIADITKSRLQVQKMNGLTCLPSLLLLITAVSVLVTPDDLCYLPSDTGPCRASMSMFFYNKKTGRCQRFVFGGCRGNDNRFRTMAECELMCASPQPQFPSRNPNCNLPKQPGSCLSMASYFYNTDTGNCEYFVYSGCNGNANRFGGLSACESQCKPLNLKTIFDVHALTS
PRF-03_3	30.047	15.098	943.429	1245.86	1358.66	0	*BD	MLYHYPTRHIKKQRCLRIRIVSHLLAGVLLQPESTVIASAFFGGQGISLLSILQKVFEKKSVFFIADITKSKLQVQKMNSLTCLPSLLLLITTVGVLATHKDLCYQPPKTGGCGFSMPMFFYNANAGQCQQFTYRGCGGNYNRFRTKAECVRRCLQPQFLSRNPNCNLPKEVGYCKAGIPSYFYNTDTGNCEHFAYGGCNGNANRFGGLSACESQCKPLNLKTIFDVHALTS
PRF-04_0	0.675	0.091	0	0	0	27	SC	MLVRAVALVAGAVLAFAPPQNICPCARLCVGRCPGRMIMSGHC
PRF-04_1	1.605	1.128	1.371	0.898	0.705	27	SC	MLVRAVALVAGVVLAFAPPQNTCPCTPLCTGRCPGRMIMSGHC
PRF-04_2	0	0.273	0.301	0	0.241	32	SC	MLVRAVALVAGVVLAFAPPQNTCPCAPLCAGRCPGRTTEWPLLSHQGR
PRF-04_3	0	2.228	0	0.761	0.567	27	SC	MLVRAVALVAGVVLAFAPPQNTCPCTPLCTGRCPGKMSMSGHR
PRF-04_4	0	0	0	0.369	0	25	SC	MLVRAVALVAGVVLVFAPPQNICPCAPLCTGRCPGRMIMSGHC
PRF-04_5	0	0.389	0.296	0	0.023	27	SC	MLVCAVALVAGVVLAFAPPQNTCPCAPLCAGGCPGRMSMSGHC
PRF-04_6	0.058	0.638	1.416	1.862	0.849	27	SC	MLVRAVALVAGVVLAFAPPQNTCPCAPLCAGRCPERMSMNGHC
PRF-04_7	0	6.436	4.594	5.831	4.001	25	SC	MLARAAALLAGAVLALAPPHNTCPCAPLCTRRCPGRMSTSGHR
PRF-04_8	0.204	0.646	0.521	0.543	0.243	25	SC	MLVRAVALVARVVLAFATPQNTCPCAPLCAGRCPGRMSMSGHC
PRF-04_9	0	0.37	0.287	0.138	0	27	SC	MLARAVALVAGVVLAFAPPQNTCPCAPLCTGRCPGRMSMSGHC
PRF-04_10	0.287	0.779	1.1	1.361	0.975	27	SC	MLVCAAALVAGVVLAFAPPQNTCPCAPLCAGRCPGRMSMRGHC
PRF-04_11	4.164	6.055	2.541	2.439	1.758	25	SC	MLVRAVALVAGLVLAFAPPQNTCPCAPLCAGKCPGRMSMSGHC
PRF-04_12	2.235	1.275	1.104	0.657	0.573	24	SC	MLVRAVALVVGVVLASAPPQNTCPCAPLCIGRCPGRMSMSCH
PRF-04_13	0.35	0.702	1.145	0.82	0.694	25	SC	MLVRAVALVAGVVLAFSLPPNTCPCAPLCVGRCPGRMTVRGHC
PRF-04_14	0	0	24.875	13.906	6.743	25	SC	MLVRAVALVARVVLAFATPQNTCPCAPLCIGRCPGRMSMNGHC
PRF-04_15	1.713	2	5.575	4.359	3.839	27	SC	MLVRAVALVAGVVLAFAPPQNTCPCAPLCIGRCPGRMSMNGHC
PRF-04_16	0.788	9.6	4.947	7.715	5.111	27	SC	MLVRAVALLAGVVLAFAPPQNTCPCAPLCIGRCPGRMSMSGHC
PRF-04_17	4.96	1.95	2.435	1.419	2.122	25	SC	MLVRAVALVVGVVLAFAPPQNTCPCAPLCIGRCPGRMSMSGHC
PRF-04_18	0.84	2.833	2.015	1.822	0.913	27	SC	MLVRAVALVAGVVLAFAPPQNTCPCAPLCIGRCPGRMSMSGHC
PRF-04_19	6.429	295.665	163.907	247.151	209.877	27	SC	MLVRAVALLAGVVLAFAPPQNTCPCAPLCIGRCPGRMSMSGHC
PRF-04_20	0	0.333	11.449	13.722	7.867	27	SC	MLVRAVALLAGVVLAFAPPQNTCPCAPLCIGRCPGRMSMSGHC
PRF-04_21	0	0.36	0.469	0.721	0.266	37	SC	MLVRAVALVAGVVLAFTPPQNTCPCAPLCAGRCPGGMSRRGDCLDVREEKKES
PRF-04_22	3.954	5.119	6.69	5.033	3.307	20	SC	MLVRAVALVAGVVLVFVPPQNTCPCAPLCAGRCPGRMSTSGHC
PRF-05_0	4.008	29.164	3.435	0.888	1.098	92	SC	MTALTLVATLICVFAVLCSGRSVFKRTGEEGPFPERECPPGSPMAMCLKVPCLDGAPRPTCQANIPGAHCINNFCGVCKREWDDAKGNNITLACEGIEAVEEELSLFLGSDHT
PRF-05_1	0	0	1.642	0.577	0.539	99	SC	MTALTLVATLICVLAVLCSGRSVFKHTSETIRFKERVCPLFAPKALCSTAPCQEGNSRPTCKANIPGAVCIHNFCGACKREWDDANGNNVTLACEGFLAKVIEHTHTAQTSRPNTTHTHT
PRF-05_2	0	0.133	0.479	0.819	0.103	50	SC	MTALTLVATLICVLAVLCSGRSVFKHTSETIRFKERVCPLFAPKALCSTAPCQEGNSRPTCKANIPGAVCM
PRF-05_3	6.571	1.494	102.982	72.875	92.399	88	SC	MTALTLVATLICVFAVLCSGRSVFKQTSERGRYPERVCPPLVPTAICSTAPCLDGNPRPTCKANIPGARCINNFCGACKRAWDDAKGNDVTLACEGFPAKVIDFDDLWH
PRF-06_0	5.056	0.407	8.696	14.2	15.425	70	SC	MKFVTPLVLFCLCCVWMSVYGAAIRGKEPKRRMKDVLASLKTPRSCLTHGSTGCHKQGTCCCGSSCSCGHTLGGHCVWSQCENDQSGTNPCS
PRF-06_1	58.47	5.553	6453.52	45.604	62.801	72	SC	MKFVTPLVLFCLCCVWLTVEGAAIREKELERGMEDILASLKTRQSCKGHDQRCTPGQPWACCCGYYCGCRAPAPNSGCRIGRCTVDLFEANPCG
PRF-06_2	5.4	3.225	176.207	159.391	173.304	70	SC	MKFVTPLALWCLCCVWMTVVGAAIRETELERGMEDIFASLKTRRWSCQHAVQGCNPEGYHCCCGLTCHCTAAGLNRGCTGACWNDLFNSKPCL
PRF-06_3	0	0	2.863	1.33	1.846	83	SC	MKFVTPLVLFCLCCVWMTVEGAAIREKELVRGMEDILASLKTRQSCQLRDEVCLRKAGIRCCCGLSCHCTAAGLNRGCSGTCWNDLFNSSPCLCCHGPPRSTESG
PRF-06_4	0	0	0	0.344	0	83	SC	MKFVTPLVLFCLCCVWMTVEGAAIREKELVRGMEDILASIKTSQSCQLRDEVCLRKAGIRCCCGLSCHCTAAGLNRGCSGTCWNDLFNSSPCLCCHGPPRSTESG
PRF-06_5	3.445	1.173	39.518	61.3	63.052	83	SC	MKFVTPLVLFCLCCVWMTVEGAAIREKELVRGMEDILASLKTRQSCQLRDEVCLRKAGIRCCCGLTCHCTAAGLIRGCTGTCWNDLFNSSPCLCCHGPPRSTESG
PRF-06_6	65.042	81.532	6282.93	4465.13	5403.61	71	SC	MKFVTPLVLFCLCCVWMTVEGAAIREKELERGMEDILASLKTRQSCQLRDEVCNRKAGIRCCCGLTCHCTAAGLNRGCTGTCWNDLFNSNPCL
PRF-07_0	0.056	0.351	1.145	0.104	0.298	58	SC	MMIKAVVVLMVLFLVMAATARPLEKDDRIVENDKAGMSHGVIKPDCITGQYACGTDGLCCDEQKVCLPNGYGGICITRT
PRF-07_1	10.754	3.294	1143.38	202.585	293.294	67	SC	MMIRAVVVLMVLFLVMAATARPMEKDNGIVENKAGMLSRVLRGNHRDRRGSCTPLQSECLNGKCCHWGTSCCRRHGGFYTCETSSLLC
PRF-07_2	15.459	6.32	1402.83	259.052	381.624	67	SC	MMIRAVVVLMVLFLVMAATARPMEKDNGIVENKAGMLSRVLRGNHRDRRGGCTPFQIECLNGECCYWGTRCCPRPGGFHTCETSGLFC
PRF-07_3	0.312	0	0	0	0	68	SC	MMIKAVVVLMVIFLVMAATAMPIEEDDGIVENTGMMSRLVRANRKRACPWSDWNCGYKCCQPPERCCKTTIFWIVVDAECVWFPCMYLN
PRF-07_4	0.369	0	0	0	0	66	SC	MMIKAAVVLMVLFVVMAATAKPAERDDQTVKTHKDGLLGLLRGKRQECGSDMPCCENDCCNFQQHCYSETHQGGICCCKWNKTRKCA
PRF-07_5	0.219	0.619	104.353	43.725	68.879	70	SC	MMIKAGVVMMVLFMIIAVTARPMEKVGETVENDKAGMLSRLFKRDHHKRTWCAEGCYQCTEFYCGDHCCSVYRSWRCCDGGVCSDGYDCPV
PRF-07_6	0	0.05	1.508	2.329	3.142	55	SC	MMIKAGVVLMVLFLIMAVTARPMEKVGETAENDKADMLSSLKRNINCNNAAMRCGSSCCYTWACCGDACAPEDYKC
PRF-07_7	1.293	0.527	3.601	23.777	30.965	55	SC	MMIKAGVVLMVLFLIMAVTARPMEKVGETAENDKAGKLSRPFKREIYFECGYTICPAFQYCCVDECRLRPCWGKDM
PRF-07_8	0.461	0.342	75.545	30.506	33.174	52	SC	MMIKAGVVMMVLFMIIAVTARPMEKVGETAENDKAGKLSRPFKREIYFECGYTICPAFQYCCVDECRLRPCWG
PRF-07_9	0	0.631	67.485	0.807	1.018	58	SC	MMTKAGVVLMVLFLIMAVTARPMEKDAQTVKDAEAGVLSHLFIRDLSYPCVGHGVFTCGNNCCNLVQICCVYGCAYHEC
PRF-07_10	1.369	0.286	2.622	0.577	0.555	43	S	MMIKAIVVLMVLFLVMAATARPLEKDDGIVENDKADLMSRLLRGDHRERRQDPCAFFKPPAVECNWHTCCSGGDQCCPEGCCPSG
PRF-07_11	0.828	0.046	3.872	3.148	2.671	64	SC	MMIKAIVVLMVLFLVMAATARPLEKDDGIVENDKADLMSRLLRGDHRERRQDPCAFFQPPAVECNWHTCCSGGDQCCPEGCCPSG
PRF-07_12	2.146	0.259	0.242	0	0.103	62	SC	MMTKAVVVLMILFLVMAATARPMEKGDRILENDKAGMMSRLFRRNDRNRRDCEPGEHSCSMGCCNEQERCSVTGHGPMCVRLG
PRF-07_13	2.209	0.1	2.622	0.577	0.555	64	SC	MMIKAIVVLMVLFLVMAATARPLEKDDGIVENDKADLMSRLLRGDHRERRQDPCAFFTPPAVECNWHTCCSGGDQCCPEGCCPSG
PRF-07_14	11.812	2.384	333.551	85.099	119.537	41	SC	MMIKAVVVLVVLFLVMAATARPMEKDDGIVENKAGKLSPCLRGNNRDRRRDDCTVCPEACCN
PRF-07_15	1.082	0.257	3.932	1.829	1.503	64	SC	MMIKAVVVLTVLFLVMAATVRPMEKDDGIVENGKAGMMSRLLRRNYRERRQGSCHGVSRPHPLINCSGGKICCPGKTRCSDAQGSCP
PRF-08_0	1.598	14.331	991.417	738.238	786.598	49	SC	MMKWTIGIALTLCLMVSAMSAPINEPDDELERALGARDFINDCGEECKWCCAAGFSCHSGTSRGVGRHCR
PRF-08_1	0.293	4.906	532.63	349.121	356.448	50	SC	MMKWTIGIALTLCLMVSAMSAPINEPDDELERAHDARDFINDCGEECKWCCAVGFSCHSGTSCGEGSLYRF
PRF-08_2	0	0.49	7.018	4.002	5.828	50	SC	MMKCTIEIALTLCLMVTAMSAPINEPDDELERAHDARDFINDCGEECKWCCAVGFSCHSGTSCGEGSLYRF
PRF-08_3	0	0	0	0	0.139	46	SC	MMKCTIGIALSLCLVVSAMSAPSNEPDDELERALDARDFINDCGAECKWCCAAGFSCHSGTSSGEGS
PRF-08_4	0	0	0	0	0	46	SC	MMKCTIGIALTLCLMVSAMSAPINEPDDELERALDARDFINDCGAECKWCCAAGFSCHSGTSSGEGS
PRF-08_5	0.439	12.427	830.935	886.954	919.663	59	SC	MMKCTIGIALTLCLMVSAMSAPINEPDDELERALDARDFINDCGAECKWCCAAGFSCHSGTSCGEGSLCRFPTSICPTDT
PRF-08_6	0	0.108	0.155	4.8	2.937	59	SC	MMKWTIGIAMTLCLMVSAMSARVHEPDDELERALDARDFINDCGQECKLCCATGYGCHTWTTCGEGSLCRLPTSICPTDN
PRF-08_7	1.089	56.852	4833.82	3771.35	4157.3	59	SC	MMKWTIGIAMTLCLMVSAMSARVHEPDDELERALDARDFINDCGEECKWCCAAGFSCHSGTSCGEGSLCRFPTSICPTDN
PRF-08_8	4.368	84.147	6796.63	5699.42	6139.65	46	SC	MMKWTIGIALPLCLMVSAMSAPINEPDDELERALDARDFINDCGEECKWCCAAGFSCHSGTSCGEGS
PRF-08_9	0	3.717	521.778	1.02	0.532	50	SC	MMKWTIGIALPLCLMVSAMSAPINEPDDELERSLDARAGCGEVCHLCCSLGNQCNVGTCEDGLCQIAFIQC
PRF-09_0	0.044	0.265	0.085	0.022	0.034	27	S	MKSLSICIICCYVCVCLPCDHQGTCMSRNHSTMKMVFSCSRLRRSQ
PRF-09_1	0	0.241	2.305	1.695	0.883			MKSLSICIICYMCVCVSLLSSSRNPSRNHSTRKMVFFCSNYDAHNKSKPALIQKGKSRKHC
PRF-09_2	0.392	0.296	1.497	0.45	0.497	17	S	MKSLSICIICCYVCVCLSCDHQGTCTETILLRKWYF
PRF-09_3	0	0.009	3.69	0.499	0.439	39	S	MKSLSICIICCYVCVCLSCDHQGTCPETIPLRKWYFPDQITIYKYINIYINKQYLRKKR
PRF-09_4	2.081	24.915	6.946	3.702	21.274	30	S	MKSLSICIICCYVCVCLSCDHQGTCPETIPLRKWYFPDQITMLTIKANQH
PRF-09_5	0.083	2.394	2.45	1.568	2.064	31	S	MKPLSICTICCYVCVCVCLSCDHQGTCPKTIPLRKWYFPAQITMLTIKANQH
PRF-10_0	0.285	0.24	38.39	7.184	10.964	59	SC	MGQISVVVLVVLCSSAFFWPLNNAFCEDGGTSLQYDGPCNVPNGWCTWAKEYGCYDQCYPGRGPLVCDSGFCHCDRLKERTLCIPE
PRF-10_1	1.083	0.776	220.353	58.784	78.203	78	SC	MGQISDVVLVVLCSSAFFWPLSNADCEYGGTFLQRDGPCDPPNGWCTWIPAAACFNMCAPTRVFPWSCTNDICNCYRLRRRTLCIRRSDCKLDPFDRYWTPAV
PRF-10_2	1.581	1.045	170.939	12.638	18.911	74	SC	MGQISDVVLVVLCSSAFFWPLSNADCEYGGTFLQRDGPCDPPNGWCTWIPAAACFNMCAPGRGKLVCDSGFCHCDRLKERTLCIPEDDCKSQDYWTPAV
PRF-10_3	0.38	0.896	253.273	116.15	155.374			MGQISDVVLVVLCSSAFFWPLNNAACEDGGTSLQYDGPCDFPNGWCTWTKEYGCYDQCREDIYPLWCGGGFCQCDRLKEKTLCIRKADCRYEDNWTPAV
PRF-11_0	1.082	0.083	0.045	0	0	44	SC	MNIRVTLTIFLVVALATSAVFARSAKDKAELRKEEMGHPRYARNSGNCVQECVDSGKPLDECEEWCP
PRF-11_1	3.438	2.051	140.188	117.8	138.095	60	SC	MNIPVTLTFVLVVALATSSVFAYPAEMNPKLKTEKLGRSRLDRRGQCEEFCEGEEKYFICLNVDCPYWMDRLRLNDGQREERR
PRF-11_2	1.114	0.407	72.231	30.805	38.366	59	SC	MNIPVTLTFVLVVALATSDVFAYPVERNDELTRINRESFSECFANNCENLKGGKLNVCQANCHTQEYWDLSMINAGEREEGR
PRF-12_0	2.048	0.878	0.799	0.277	0.948	20	S	MFVPCCIVLWTVLEDVGSCHGSLSAGTFACCSYAQFYVQVVA
PRF-12_1	0.108	0.124	0.151	0.067	0.035	15	S	MFVPCCIVLWTVLEDVGSCHGSLSVCMRVNACLHVCF
PRF-12_2	2.681	10.358	4.454	3.125	3.874	32	SC	MFVPCLIVLWTVLEDVGSCHGSLSAGTFACCSYAQFCVQVVAQAIMSCPQA
PRF-12_3	0.946	0	0.634	0.046	0	27	SC	MFVPCLIVLWTVLEDVGSCHGSLPAGTFACCSYAQFCVQVVAQAIMSCP
PRF-13_0	0	0	0	0	0	17	SC	MRLVVPVLALWSFCTNVKVKSDIASCCTSACTLVVLHQC
PRF-13_1	0.796	14.304	2.269	2.514	1.927	26	S	MRLVVPVLALWSYCTNVKMKSDNCVLLYQCLHFGRIAPMLR
PRF-13_2	0.981	56.224	11.641	11.894	13.693	17	SC	MRLVVPVLALWSYCTNVKMKSDNASCCTSACTLVALHQC
PRF-14_0	0	0.108	1.618	2.675	2.775	18	S	MNQISKCCMSLCCILVSVSVMFECVCGRERCWGKRCGGNKGVEIRS
PRF-14_1	0.013	0.763	0.479	0.265	0.229	98	SC	MNQISKCCMSLCCILVSVSVMFECVCGRERCWGKRCGGIKKVEIGSWRGVFYVDHEMKLINIYLSCFNAEQHFCMACQCLHIVYIKYLCLALSLGLFVSFHMNTFFPIYYHFFLLSVCFHVQHNRI
PRF-14_2	0	0.697	43.301	22.462	14.932	40	SC	MNQISKCCLSLCCILVSVSEMFECICGRERCWCKRCGGNKGVEIRSWRGVFCEVTSHSSVML
PRF-14_3	0	1.238	104.338	58.519	57.067	66	SC	MNQISKCCLSLCCILVSVSEMFECICGRERCWCKRCGGNKGVEIRIWRGVFCVEHKMKLLHIYLSCFNAEQYFCMACQCLHIVYIKYL
PRF-15_0	0	0.564	0.423	0.023	0.092	185	SC	MKTLMTSVLICAILYVVCFSFSVGQSTSNSSSGSVDASVNCTDHNGNLTLCCQASCVFYQCPDKPAEADGMCIPSGEATIPTCKDDKSATQTPCNSSAADPCQQHNEHKKACCDAAATSDHCVFYMCPDQKKSALTRKTPQHVFVTLQTQRPFAPRPARCLKNSPVQPRILASSITSTRRPAVMRQPPAITVSSTCALTRKRPQHVFVTL
PRF-15_1	0	0.286	0.166	0.058	0.138	109	SC	MKTLMTSVLICAILYVVCFSFSVGQSTSNSSSGSVDASVNCTDHNGNLTLCCQASCVFYQCPDKPAEADGMCIPSGEATIPTCKDDKSATQTPCNSSAADPCQQHNEHKKACCDAAATSDHCVFYMCPDQKKVP
PRF-15_2	0.022	18.101	3.537	4.024	4.417	178	SC	MKTLMTSVLICAILYVVCFSFSVGQSTSNSSSGSVDASVNCTDHNGNLTLCCQASCVFYQCPDKPAEADGMCIPSGEATIPTCKDDKSATQTPCNSSAADPCQQHNEHKKACCDAAATSDHCVFYMCPDQKKTTACVRNTTDATTVCPEASQVPEEQSCSAADPCQQHNEHKKACCDAAATSDHCVFYMCPDQKKTTACVRNT
PRF-16_0	14.806	8.846	0.352	0.553	16.388	118	SCD	MKMITLVCLFLPALLATVQGASDTGPLCVTWTSTNNAANVAEACKIKTAFKTIMAGVDENLSDGSVVISEGECPKDRGFACPLIYAPVCAVDECSKKPVTYSNKCAFKAAKTRGEIFASDFTQGKCPKAPAIEPYDTGM
PRF-16_1	27.9	10.544	0.241	1.245	35.621	105	SC	MKMITLVCLFLPALLATVQGASDTGPLCVTSTMTYNATNVAEACKYKAAFQRKMSQLEAHLSDGFVVINEGECQRDRYFCRNEYAPVCAADKCNHQPFTFLNKCSLDAAMARGDFFASDFTQGYCP
PRF-16_2	1.238	0.381	0	0	0.023	105	SC	MKMITLVCLFLPALLATVQGASDTGPLCVTSTMTYNATNVAEACKYKAAFQRKMSQLEAHLSDGFVVINEGECQRDRYFCRNEYAPVCAADKCNHQPFTFLNKCSLDAAMARGDFFASDFTQGECL
PRF-16_3	6.304	0.638	0	0	0	130	SC	MKMMTLVCLFLPALLATVQANACEDYPHCVTWTLSFNGNSESEVCRSQTSFKVLKATLGEQLFDGFAVINEGECRTIPTVCTQEYAPVCGRDICEDKDIGYSNNCVFEVAKSRGEIFAGDVYRGGCLPIAEAYNAGVSSALEDPIAETYPL
PRF-16_4	0.093	0.05	0	0	0	123	SC	MKMMTLVCLFLPALLATVQANACEDYPHCVTWTLSFNGNSESEVCRSQTSFKVLKATLGEQLFDGFAVINEGECRTIPTACSLKYAPVCVTDKCEDKNIGYSNECFFRVAKSRGEIFAGDVYRGGCLPLVSSALEDPIVEIYPL
PRF-17_0	0	0.12	0.181	12.027	10.568	22	S	MYLLLYSLTMCGGACEACLCPMSVIHHSDFGGELCTPIAH
PRF-17_1	0.056	0.763	0.514	0.333	0.532	57	S	MCLLLYSLTICGGACEGCLCPMSVIHHSDFLGGAMHPHNTLKLIMQTRQISQAYFQNKNTQKMASVYFILIYFQH
PRF-17_2	0	0.527	0.395	0.242	0.266	24	S	MCLLLYSLTICGGACEACLCAMSVIHHSGFFGGEELCTPITH
PRF-17_3	0	0.091	0	0.122	0	24	S	MYLLLYSLTICGGACEACLCAMSVIHHSGFFGGEELCTPITH
PRF-18_0	0.019	32.977	0.676	0.1	1.573	512	SC	MMLLLVGLWAIIIHFSCVISNKWEPCPCTNNDRSSTCQTCAVNKMAADPACCGKWKKITCFGFPMRSFAGTRAPRDGCCFAEGAHCFGCISSICYCDVKLTECFGPSVPQSSTIPSIPFSPPTTAPTTTSTPVTSTTTGAAITFDTRTVSHHDTPCTCMDDPQSPTCQSCALDKMAANDPACCGTPVFAYFGLSFPIQDTKGTAHSKDGCCFAHGTGCGGTFSVCYCHKSVTECFASNLPALTPASSTTSTSSTSPTPPTTSTISTTPTTSSTSTTSTTPTTSTTSTTPATSTTSSMPTTSTTTTTPTTLSTNTVSAIVAKPRPCTCMDDDQSPTCRSCALDKMAADDPACCGTPEFTYFGLSFPIQDTVGTAHPKDGCCFAHGTGCGGTFTCTCMDDD…
PRF-18_1	0	109.186	1.297	0.011	2.209	549	SC	MMLLLVGLWAIIIHFSCVISNKWEPCPCTNNDRSSTCQTCAVNKMAADPACCGKWKKITCFGFPMRSFAGTRAPRDGCCFAEGAHCFGCISSICYCDVKLTECFGPSVPQSSTIPSIPFSPPTTAPTTTSTPVTSTTTGAAITFDTRTVSHHDTPCTCMDDPQSPTCQSCALDKMAANDPACCGTPVFAYFGLSFPIQDTKGTAHSKDGCCFAHGTGCGGTFSVCYCHKSVTECFASNLPALTPASSTTSTSSTSPTPPTTSTISTTPTTSSTSTTSTTPTTSTTSTTPATSTTSSMPTTSTTTTTPTTLSTNTVSAIVAKPRPCTCMDDDQSPTCRSCALDKMAADDPACCGTPEFTYFGLSFPIQDTVGTAHPKDGCCFAHGTGCGGTFTCTCMDDD…
PRF-18_2	0	0.589	0	0	0	350	SC	MMLLLVGLWAIIIHFSCVISNKWEPCPCTNNDRSSTCQTCAVNKMAADPACCGKWKKITCFGFPMRSLAGSRAPRDGCCFAEGAHCFGCISSICYCDVKLTECFGPSVPQSSTIPSIPFSPPTTAPTTTSTPVTSTTTGAAITFDTRTVSHHDTPCTCMDDPQSPTCQSCALDKMAANDPACCGTPVFAYFGLSFPIQDTKGTAHSKDGCCFAHGTGCGGTFTCTCMDDDQSPTCRSCALDKMAADDPACCGTPEFTYFGLSFPIQDTVGTAHPKDGCCFAHGTGCGGTFTCTCMDDDQSPTCRSCALDKMAADDPACCGTPEFTYFGLSFPIQDTVGTAHPKDGCCFAHGAACVADFSETSFTCNIELHI
PRF-18_3	0.006	118.86	0.437	0.244	3.504	448	SC	MMLLLVGLWAIIIHFSCVISNKWEPCPCTNNDRSSTCQTCAVNKMAADPACCGKWKKITCFGFPMRSLAGSRAPRDGCCFAEGAHCFGCISSICYCDVKLTECFGPSVPQSSTIPSIPFSPPTTAPTTTSTPVTSTTTGAAITFDTRTVSHHDTPCTCMDDPQSPTCQSCALDKMAANDPACCGTPVFAYFGLSFPIQDTKGTAHSKDGCCFAHGTGCGGTFTCTCMDDDQSPTCRSCALDKMAADDPACCGTPEFTYFGLSFPIQDTVGTAHPKDGCCFAHGTGCGGTFTCTCMDDDQSPTCRSCALDKMAADNPACCGTPVFAYFGLSFPIQDTKGTAHSKDGCCFAHGTGCGGTFSVCYCHKSVSECFASSLPASTPASSTTSTSSTSPTTPTTST…
PRF-18_4	0	2.975	0.03	0	0.347	446	SC	MMLLLVGLWAIIIHFSCVISNKWEPCPCTNNDRSSTCQTCAVNKMAADPACCGKWKKITCFGFPMRSFAGTRAPRDGCCFAEGAHCFGCISSICYCDVKLTECFGPSVPQSSTIPSIPFSPPTTAPTTTSTPVTSTTTGAAITFDTRTVSHHDTPCTCMDDPQSPTCQSCALDKMAANDPACCGTPVFAYFGLSFPIQDTKGTAHSKDGCCFAHGTGCGGTFSVCYCHKSVTECFASNLPALTPASSTTSTSSTSPTPPTTSTISTTPTTSSTSTTSTTPTTSTTSTTPATSTTSSMPTTSTTTTTPTTLSTNTVSAIVAKPRPCTCMDDDQSPTCRSCALDKMAADDPACCGTPEFTYFGLSFPIQDTVGTAHPKDGCCFAHGTGCGGTFTCTCMDDD…
PRF-18_5	0.007	122.39	0.465	0.233	2.625	492	SC	MMLLLVGLWAIIIHFSCVISNKWEPCPCTNNDRSSTCQTCAVNKMAADPACCGKWKKITCFGFPMRSFAGTRAPRDGCCFAEGAHCFGCISSICYCDVKLTECFGPSVPQSSTIPSIPFSPPTTAPTTTSTPVTSTTTGAAITFDTRTVSHHDTPCTCMDDPQSPTCQSCALDKMAANDPACCGTPVFAYFGLSFPIQDTKGTAHSKDGCCFAHGTGCGGTFTCTCMDDDQSPTCRSCALDKMAADDPACCGTPEFTYFGLSFPIQDTVGTAHPKDGCCFAHGTGCGGTFTCTCMDDDQSPTCRSCALDKMAADDPACCGTPEFTYFGLSFPIQDTVGTAHPKDGCCFAHGAACVADFSVCYCHRSVTDCFASSTTPTTSTTPTTSTTPATSTKPTTST…
PRF-19_0	0	3.844	375	247.638	296.24	6	S	MMKFCGVMLAVLVVLLPCVVLEKEQDGEMTKVDLLDTFKRLFKKQCTCYLKFDPMRCEGDCCTEGCTLWVITHQRLNETDYYCYCPF
PRF-19_1	0.106	0.697	273.841	46.954	66.758	64	SC	MMKFCGVMLAVLVVLLPCVVLEKEQDGEMTKVDLLDTFKRLFKKQCTQCSLNSGTFRCEGNCCSNGCTLGIINHHRIGEPDFFCYCR
PRF-19_2	0.597	0.055	9.191	0	0.115	86	SC	MMKFCGVMLAVLVVLLPTADLEKTQDGKSVKEDLLNLVTRQSESSCQPGGCVPGWYCQTSCAPLPCTSTCHGHPPCSVLPCCSGGTCTRYSTSGSGMLGRRIYCQCSE
PRF-19_3	16.364	8.593	1079.03	568.094	682.983	88	SC	MMKFCGVMLAVLVVLLPTADLEKTQDGKSVKEDLLNLVTRQSGSSCQPGNPNHCGPGLYCKSVCAPLPCTSTCSGSPSCTGRCCSGGTCTLKYSPGMGGAHSGSYYCGCS
PRF-19_4	0.656	0.813	114.568	23.19	23.484	57	SC	MMRFCGVMLAVLVILLPLAALEKEQDGEKMKEGLLDMLGKRECPPYCPEDSYSCASSCCRNCIRIFNIGTQNAHCQCY
PRF-19_5	0	0.573	192.525	25.241	31.974	65	SC	MMKFCGVMLAVLVVLLPCVVLEKKQDGEMTKVDLLDTFKRLFKKQCTRCSLNSNTMRCEGNCCSNGCTLAIITVAPALSQHIHCYCR
PRF-20_0	7.023	3.271	383.285	248.292	302.588	508	SC	MRLHGVMLVVLAVCFPLVILGEETKTKTEEVKRVGDNTKDPIQDTVKILGKRESGCRPSKDKPQCEGVCESGFHCIYHSTPFNLGLHNGLTFYCTCEPIWASGGCWPNPATYSCEGTCGEGTKCTKSSTTQGSYHYPYHGQSNWGYHQHFARDVNHRARRYSKYGLHRHHYRLYNGNNGNLRSHPWMYGSQSQYNDPHHHHYGPNRHYYGPHSQYYGPHSQDYGPHSQDYGPHSQISGPHHHHYVLHRPHYGPHRHSYVPHNHHYGPHSQQYGTHHHHYGPHSQQYGTHHHHYGPHSQQYGTHHHHYSLRPQYNVVHQPSYSPHSQQYGGPHHHHNSLRPQYYGPYSQYHGSYRYNYGSYHPNHGSYRDNYGPYHQHDGQHYPYYGPYSPQIGLPFSCV…
PRF-20_1	0.019	0	1.987	0.565	2.255	501	SC	MRLHGVMLVVLAVCFPLVILGEETKTKTEEVKRVGDNTKDPIQDTVKILGKRESGCRPSKDKPQCEGVCESGFHCIYHSTPFNLGLHNGLTFYCTCEPIWASGGCWPNPATYSCEGTCGEGTKCTKSSTTQGSYHYPYHGQSNWGYHQHFARDVNHRARRYSKYGLHRHHYRLYNGNNGNLRSHPWMYGSQSQYNDPHHHHYGPNRHYYGPHSQYYGPHSQDYGPHSQISGPHHHHYVLHRPHYGPHRHSYVPHNHHYGPHSQQYGTHHHHYGPHSQPYGPHHHHYGPHSQPYGMHHHHYGPHSQQYGGTHHHHYGPHSQQYGTHHHHNSLRPQYYGPYSQYHGSYRYNYGSYHPNHGSYRDNYGPYHQHDGQHYPYYGPYSPQIGLPFSCVCEASNPC…
PRF-20_2	0.019	0	0.07	0.266	0.301	487	SC	MRLHGVMLVVLAVCFPLVILGEETKTKTEEVKRVGDNTKDPIQDTVKILGKRESGCRPSKDKPQCEGVCESGFHCIYHSTPFNLGLHNGLTFYCTCEPIWASGGCWPNPATYSCEGTCGEGTKCTKSSTTQGSYHYPYHGQSNWGYHQHFARDVNHRARRYSKYGLHRHHYRLYNGNNGNLRSHPWMYGSQSQYNDPHHHHYGPNRHYYGPHSQYYGPHSQDYGPHSQISGPHHHHYVLHRPHYGPHRHSYVPHNHHYGPHSQQYGTHHHHYGPHSQQYGTHHHHYGPHSQQYGTHHHHYSLRPQYNVVHQPSYSPHSQQYGGPHHHHNSLRPQYYGPYSQYHGSYRYNYGSYHPNHGSYRDNYGPYHQHDGQHYPYYGPYSPQIGLPFSCVCEASNPC…
PRF-20_3	5.968	5.405	452.128	266.328	329.114	501	SC	MRLHGVMLVVLAVCFPLVILGEETKTKTEEVKRVGDNTKDPIQDTVKILGKRESGCRPSKDKPQCEGVCESGFHCIYHSTPFNLGLHNGLTFYCTCEPIWASGGCWPNPATYSCEGTCGEGTKCTKSSTTQGSYHYPYHGQSNWGYHQHFARDVNHRARRYSKYGLHRHHYRLYNGNNGNLRSHPWMYGSQSQYNDPHHHHYGPNRHYYGPHSQYYGPHSQDYGPHSQISGPHHHHYVLHRPHYGPHRHSYVPHNHHYGPHSQQYGTHHHHYGPHSQQYGTHHHHYGPHSQQYGTHHHHYSLRPQYNVVHQPSYSPHSQQYGGPHHHHNSLRPQYYGPYSQYHGSYRYNYGSYHPNHGSYRDNYGPYHQHDGQHYPYYGPYSPQIGLPFSCVCEASNPC…
PRF-20_4	0	0	0.06	0.155	0.173	434	SC	MRLHGVMLVVLAVCFPLVILGEETKTKTEEVKRVGDNTKDPIQDTVKILGKRESGCRPSKDKPQCEGVCESGFHCIYHSTPFNLGLHNGLTFYCTCEPIWASGGCWPNPATYSCEGTCGEGTKCTKSSTTQGSYHYPYHGQSNWGYHQHFARDVNHRARRYSKYGLHRHHYRLYNGNNGNLRSHPWMYGSQSQYNDPHHHHYGPNRHYYGPHSQYYGPHSQDYGPHSQISGPHHHHYVLHRPHYGPHRHSYVPHNHHYGPHSQQYGTHHHHYGPHSQQYGGTHHHHYGPHSQQYGTHHHHNSLRPQYYGPYSQYHGSYRYNYGSYHPNHGSYRDNYGPYHQHDGQHYPYYGPYSPQIGLPFSCVCEASNPCRTVPKEKRCEGTCDSGKTCTYHTDNIPL…
PRF-20_5	0	0	0	0	0.023	275	SC	MRLHGVMLVVLAVCFPLVILGEETKTKTEEVKRVGDNTKDPIQDTVKILGKRESGCRPSKDKPQCEGVCESGFHCIYHSTPFNLGLHNGLTFYCTCEPIWASGGCWPNPATYSCEGTCGEGTKCTKSSTTQGSYHYPYHGQSNWGYHQHFARDVNHRARRYSKYGLHRHHYRLYNGNNGNLRSHPWMYGSQSQYNDPHHHHYGPNRHYYGPHSQYYGPHSQDYGPHSQDYGPHSQISGPHHHHYVLHRPHYGPHRHSYVPHNHHYGPHSQQYGTHHHHYGPLRLRHASPPLQSASPV
PRF-20_6	2.759	0.315	7.169	139.131	166.992	508	SC	MRLHGVMLVVLAVCFPLVILGEETKTKTEEVKRVGDNTKDPIQDTVKILGKRESGCRPSKDKPQCEGVCESGFHCIYHSTPFNLGLHNGLTFYCTCEPIWASGGCWPNPATYSCEGTCGEGTKCTKSSTTQGSYHYPYHGQSNWGYHQHFARDVNHRARRYSKYGLHRHHYRLYNGNNGNLRSHPWMYGSQSQYNDPHHHHYGPNRHYYGPHSQYYGPHSQDYGPHSQDYGPHSQISGPHHHHYVLHRPHYGPHRHSYVPHNHHYGPHSQQYGTHHHHYGPLRLRHASPPLQSASPV
PRF-20_7	0	0	3.96	0.953	1.758	268	SC	MRLHGVMLVVLAVCFPLVILGEETKTKTEEVKRVGDNTKDPIQDTVKILGKRESGCRPSKDKPQCEGVCESGFHCIYHSTPFNLGLHNGLTFYCTCEPIWASGGCWPNPATYSCEGTCGEGTKCTKSSTTQGSYHYPYHGQSNWGYHQHFARDVNHRARRYSKYGLHRHHYRLYNGNNGNLRSHPWMYGSQSQYNDPHHHHYGPNRHYYGPHSQYYGPHSQDYGPHSQDYGPHSQISGPHHHHYVLHRPHYGPHRHSYVPHNHHYGPHSQQYGTHHHHYGPLRLRHASPPLQSASPV
